# Supplementary material for: Epidemiological Investigation on Pathogenic Bacteria of Buffalo Subclinical Mastitis and Their Antibiotic Resistance and Virulence Characteristics in Guangxi, China
Source: Animals (Basel). 2025 Nov 18;15(22):3321. doi: 10.3390/ani15223321 (PMC12649377; doi:10.3390/ani15223321)
Supplement: Supplementary file 1 [file animals-15-03321-s001.zip]

Archive with 3 entries (2 files):
- Supplementary Materials/
- Supplementary Materials/Supplementary Table S1.xls
- Supplementary Materials/Supplementary Table S2.xls
