# Supplementary material for: Epidemiological Investigation on Pathogenic Bacteria of Buffalo Subclinical Mastitis and Their Antibiotic Resistance and Virulence Characteristics in Guangxi, China
Source: Animals (Basel). 2025 Nov 18;15(22):3321. doi: 10.3390/ani15223321 (PMC12649377; doi:10.3390/ani15223321)
Supplement: Supplementary file 1 [file animals-15-03321-s001.zip › Supplementary Materials/Supplementary Table S1.xls]

## Sheet: Sheet1
Table S1 The number of pathogenic bacteria of subclinical mastitis isolated and the basis for judgment
Pathogens of mastitis	Number of PM	References
		Title	Year of publication	Journal	DOI
Enterococcus faecalis	386	Bovine mastitis in northeastern Brazil: Occurrence of emergent bacteria and their phenotypic and genotypic profile of antimicrobial resistance	2022	Comp Immunol Microbiol Infect Dis	https://doi.org/10.1016/j.cimid.2022.101802
Klebsiella pneumoniae	85	Incidence of clinical mastitis and distribution of pathogens on large Chinese dairy farms	2017	Journal of Dairy Science	https://doi.org/10.3168/jds.2016-12334
Escherichia coli	75	Incidence of clinical mastitis and distribution of pathogens on large Chinese dairy farms	2017	Journal of Dairy Science	https://doi.org/10.3168/jds.2016-12334
Macrococcus caseolyticus	59	Nanoparticles in Managing Bovine Mastitis Pathogens-Isolation, Identification, and Therapeutic Strategies	2024	BioNanoScience	https://doi.org/10.1007/s12668-024-01457-2
Staphylococcus chromogenes	59	Molecular epidemiology and distribution of antimicrobial resistance genes of Staphylococcus species isolated from Chinese dairy cows with clinical mastitis	2019	Journal of Dairy Science	https://doi.org/10.3168/jds.2018-15136
Lactococcus garvieae	58	Prevalence, Virulence, and Antibiotics Gene Profiles in Lactococcus garvieae Isolated from Cows with Clinical Mastitis in China	2023	Microorganisms	https://doi.org/10.3390/microorganisms11020379
Enterobacter cloacae	33	Acute Buffalo Mastitis Cause by Mixed Infection of Enterobacter Cloacae and Proteus Mirabilis at Basrah, Iraq	2020	Basrah Journal of Veterinary Research	https://doi.org/10.23975/bjvetr.2020.174160
Staphylococcus epidermidis	31	Molecular epidemiology and distribution of antimicrobial resistance genes of Staphylococcus species isolated from Chinese dairy cows with clinical mastitis	2019	Journal of Dairy Science	https://doi.org/10.3168/jds.2018-15136
Mammaliicoccus sciuri	29	Genomic comparisons and phylogenetic analysis of mastitis-related staphylococci with a focus on adhesion, biofilm, and related regulatory genes	2021	Scientific Reports	https://doi.org/10.1038/s41598-021-96842-2
Staphylococcus haemolyticus	28	Molecular identification, antimicrobial resistance and virulence gene profiling of Staphylococcus spp. associated with bovine sub-clinical mastitis in Bangladesh	2023	Vet Anim Sci	https://doi.org/10.1016/j.vas.2023.100297
Staphylococcus borealis	24	Staphylococcus borealis - A newly identified pathogen of bovine mammary glands	2023	Vet Microbiol	https://doi.org/10.1016/j.vetmic.2023.109876
Aerococcus viridans	20	Characteristics of Aerococcus viridans isolated from bovine subclinical mastitis and its effect on milk SCC, yield, and composition	2017	Trop Anim Health Prod	https://doi.org/10.1007/s11250-017-1271-2
Lactococcus lactis	19	The Lactococcus genus as a potential emerging mastitis pathogen group: A report on an outbreak investigation	2016	Journal of Dairy Science	http://dx.doi.org/10.3168/jds.2016-11143
Pseudomonas aeruginosa	18	Characterisation of Pseudomonas aeruginosa related to bovine mastitis	2014	Acta Vet Hung	https://doi.org/10.1556/AVet.2013.054
Staphylococcus saprophyticus	16	Staphylococcus spp. Isolated from Bovine Subclinical Mastitis in Different Regions of Brazil: Molecular Typing and Biofilm Gene Expression Analysis by RT-qPCR	2020	Antibiotics (Basel)	https://doi.org/10.3390/antibiotics9120888
Staphylococcus kloosii	15	An Understanding of the Global Status of Major Bacterial Pathogens of Milk Concerning Bovine Mastitis: A Systematic Review and Meta-Analysis (Scientometrics)	2021	Pathogens	https://doi.org/10.3390/pathogens10050545
Streptococcus uberis	12	Streptococcus uberis-associated mastitis in dairy herds: dealing with outbreaks and improving control	2022	British Veterinary Association	https://doi.org/10.1002/inpr.166
Enterococcus faecium	10	Prevalence and Virulence Characteristics of Enterococcus faecalis and Enterococcus faecium in Bovine Mastitis Milk Compared to Bovine Normal Raw Milk in South Korea	2022	Animals (Basel)	https://doi.org/10.3390/ani12111407
Klebsiella quasipneumoniae	10	Incidence of clinical mastitis and distribution of pathogens on large Chinese dairy farms	2017	Journal of Dairy Science	https://doi.org/10.3168/jds.2016-12334
Bacillus cereus	9	Chapter 9 - Bacillus cereus Disease in Animals	2016	The Diverse Faces of Bacillus cereus	https://doi.org/10.1016/B978-0-12-801474-5.00009-8
Stenotrophomonas maltophilia	9	Enterogenic Stenotrophomonas maltophilia migrates to the mammary gland to induce mastitis by activating the calcium-ROS-AMPK-mTOR-autophagy pathway	2023	Journal of Animal Science and Biotechnology	https://doi.org/10.1186/s40104-023-00952-y
Staphylococcus warneri	8	Genomic features and pathophysiological impact of a multidrug-resistant Staphylococcus warneri variant in murine mastitis	2024	Microbes and Infection	https://doi.org/10.1016/j.micinf.2023.105285
Klebsiella variicola	7	Sources of Klebsiella and Raoultella species on dairy farms: Be careful where you walk	2011	Journal of Dairy Science	https://doi.org/10.3168/jds.2010-3603
Staphylococcus simulans	6	Staphylococcal species associated with bovine mastitis in the North West of Iran: Emerging of coagulase-negative Staphylococci	2014	International Journal of Veterinary Science and Medicine	https://doi.org/10.1016/j.ijvsm.2014.02.001
Staphylococcus agnetis	5	Non-aureus Staphylococci and Bovine Udder Health: Current Understanding and Knowledge Gaps	2021	Front. Vet. Sci.	https://doi.org/10.3389/fvets.2021.658031
Staphylococcus caprae	4	Characterization of Staphylococcus caprae Clinical Isolates Involved in Human Bone and Joint Infections, Compared with Goat Mastitis Isolates	2015	Journal Clinical Microbiol	https://doi.org/10.1128/JCM.01696-15
Staphylococcus xylosus	4	Staphylococcal species associated with bovine mastitis in the North West of Iran: Emerging of coagulase-negative staphylococci	2014	International Journal of Veterinary Science and Medicine	https://doi.org/10.1016/j.ijvsm.2014.02.001
Staphylococcus aureus	3	Genomic comparisons and phylogenetic analysis of mastitis-related staphylococci with a focus on adhesion, biofilm, and related regulatory genes	2021	Scientific Reports	https://doi.org/10.1038/s41598-021-96842-2
Streptococcus suis	3	Streptococcus suis prophage lysin as a new strategy for combating streptococci-induced mastitis and Streptococcus suis infection	2023	Journal of Antimicrobial Chemotherapy	https://doi.org/10.1093/jac/dkad006
Enterococcus durans	2	Occurrence of Enterococci in Mastitic Cow’s Milk and their Antimicrobial Resistance	2019	Journal of Veterinary Research	https://doi.org/10.2478/jvetres-2019-0014
Klebsiella oxytoca	2	Genetic Characterization of CTX-M-2-Producing Klebsiella pneumoniae and Klebsiella oxytoca Associated With Bovine Mastitis in Japan	2021	Front Vet Sci	https://doi.org/10.3389/fvets.2021.659222
Serratia marcescens	2	Description of two Serratia marcescens associated mastitis outbreaks in Finnish dairy farms and a review of literature	2019	Acta Vet Scand	https://doi.org/10.1186/s13028-019-0488-7
Staphylococcus hominis	2	Staphylococcal species associated with bovine mastitis in the North West of Iran: Emerging of coagulase-negative staphylococci	2014	International Journal of Veterinary Science and Medicine	https://doi.org/10.1016/j.ijvsm.2014.02.001
Streptococcus equinus	2	The Role of Streptococcus spp. in Bovine Mastitis	2021	Microorganisms	https://doi.org/10.3390/microorganisms9071497
Kluyvera intermedia	1	Metagenomic deep sequencing reveals association of microbiome signature with functional biases in bovine mastitis	2019	Scientific Reports volume 9	https://doi.org/10.1038/s41598-019-49468-4
Lactococcus raffinolactis	1	The Lactococcus genus as a potential emerging mastitis pathogen group: A report on an outbreak investigation	2016	Journal of Dairy Science	http://dx.doi.org/10.3168/jds.2016-11143
Streptococcus dysgalactiae	1	The Role of Streptococcus spp. in Bovine Mastitis	2021	Microorganisms	https://doi.org/10.3390/microorganisms9071497
